# Supplementary material for: Evaluation of Novel Enhancer Compounds in Gentamicin-Mediated Readthrough of Nonsense Mutations in Rett Syndrome
Source: Int J Mol Sci. 2023 Jul 19;24(14):11665. doi: 10.3390/ijms241411665 (PMC10380790; doi:10.3390/ijms241411665)
Supplement: Supplementary file 1 [file ijms-24-11665-s001.zip]

Archive with 1 entries (1 files):
- ijms-2491055-Supplementary -Revised.pdf
